# Supplementary material for: The Impact of a Randomized Community-Based Intervention on the Awareness of Women Residing in Lebanon Toward Breast Cancer, Cervical Cancer, and Intimate Hygiene
Source: Healthcare (Basel). 2024 Dec 3;12(23):2422. doi: 10.3390/healthcare12232422 (PMC11641698; doi:10.3390/healthcare12232422)
Supplement: Supplementary file 1 [file healthcare-12-02422-s001.zip]

Archive with 3 entries (3 files):
- SUPPLEMENTARY MATERIALS + FIG S1/Figure S1 TIFF.tif
- SUPPLEMENTARY MATERIALS + FIG S1/Supplementary Materials- Questionnaire.docx
- SUPPLEMENTARY MATERIALS + FIG S1/Supplementary TABLES S1 S 2 S3 S4 S5.docx
